# Supplementary material for: Identification of Mtb GlmU Uridyltransferase Domain Inhibitors by Ligand-Based and Structure-Based Drug Design Approaches
Source: Molecules. 2022 Apr 28;27(9):2805. doi: 10.3390/molecules27092805 (PMC9105790; doi:10.3390/molecules27092805)
Supplement: Supplementary file 1 [file molecules-27-02805-s001.zip]

Archive with 1 entries (1 files):
- molecules-1651790-supplementary.pdf
